# Supplementary material for: Deep Learning Models Capture Histological Disease Activity in Crohn’s Disease and Ulcerative Colitis with High Fidelity
Source: J Crohns Colitis. 2023 Oct 10;18(4):604–14. doi: 10.1093/ecco-jcc/jjad171 (PMC11037111; doi:10.1093/ecco-jcc/jjad171)
Supplement: jjad171_suppl_Supplementary_Table_S2 [file jjad171_suppl_supplementary_table_s2.xlsx]

## Sheet: CmprAIvPathologists
Supplementary Table 2
	Criterion	pAI	pPT	n	p	Z	Two-sided P-value
CD Ileum	Epithelial Damage	0.77	0.86	85	0.815	-1.51103	0.130781
CD Ileum	Neutrophils - Epithelium	0.74	0.93	85	0.835	-3.33705	0.000846724
CD Ileum	Neutrophils - lamina propria	0.81	0.89	85	0.85	-1.46059	0.144127
CD Ileum	Monos - lamina propria	0.82	0.78	85	0.8	0.65192	0.514453
CD Colon	Epithelial Damage	0.93	0.93	86	0.93	0	1
CD Colon	Neutrophils - Epithelium	0.9	0.98	86	0.94	-2.20894	0.0271786
CD Colon	Neutrophils - lamina propria	0.86	0.91	86	0.885	-1.02774	0.304072
CD Colon	Monos - lamina propria	0.91	0.93	86	0.92	-0.483421	0.628797
UC Colon	Erosion and Ulceration	0.87	0.84	95	0.855	0.58722	0.557056
UC Colon	Neutrophils - Epithelium	0.92	0.95	95	0.935	-0.838698	0.401639
UC Colon	Neutrophils - lamina propria	0.91	0.97	95	0.94	-1.74124	0.0816416
UC Colon	Chronic inflammation	0.91	0.93	95	0.92	-0.508087	0.611392
The SA-AbMILP model shows comparable accuracy to scores assigned by pathologists over the selected binary measures of microscopic disease for both CD and UC, and across the anatomical compartments of ileum and colon in CD, except for neutrophils in the epithelium for CD. We performed a two-sided Z-test for difference of proportions to compare the accuracies of the SA-AbMILP model vs the modal sco…
